# Supplementary material for: Cationic Liposome-Fused Endolysin Lys40 Overcomes Outer Membrane Barriers and Enhances Survival in Salmonella-Infected Chicks
Source: Animals (Basel). 2026 Apr 14;16(8):1193. doi: 10.3390/ani16081193 (PMC13114078; doi:10.3390/ani16081193)
Supplement: Supplementary file 1 [file animals-16-01193-s001.zip]

Archive with 1 entries (1 files):
- animals-4200582-supplementary.pdf
